# Supplementary material for: Mining Key Drought-Resistant Genes of Upland Cotton Based on RNA-Seq and WGCNA Analysis
Source: Plants (Basel). 2025 May 8;14(10):1407. doi: 10.3390/plants14101407 (PMC12114639; doi:10.3390/plants14101407)
Supplement: Supplementary file 1 [file plants-14-01407-s001.zip]

Archive with 6 entries (5 files):
- Supplementary Materials/Figure S1.JPG
- Supplementary Materials/Figure S2.JPG
- Supplementary Materials/TableS1.xlsx
- Supplementary Materials/TableS2.xlsx
- Supplementary Materials/TableS3.xlsx
- Supplementary Materials/
