# Supplementary material for: Mining Key Drought-Resistant Genes of Upland Cotton Based on RNA-Seq and WGCNA Analysis
Source: Plants (Basel). 2025 May 8;14(10):1407. doi: 10.3390/plants14101407 (PMC12114639; doi:10.3390/plants14101407)
Supplement: Supplementary file 1 [file plants-14-01407-s001.zip › Supplementary Materials/TableS1.xlsx]

## Sheet: TableS1
Table S1. Primers used in this study.
Gene ID	Sequence (5'->3')	Primer direction
Gh_A08G154500	GTGGAACGACACAGATCCGA	F
	TGTCGGCGGGTTTAGATGAG	R
Gh_A05G348000	GCGGAGCAGTTCAAATTCCG	F
	CGTCGTGACGCATCTTGTTG	R
Gh_A11G336600	CGTATCCACCACCAAGCTCA	F
	GCCGCTGCCTTTCTTAGGT	R
Gh_A12G140900	GCCCGTGAAAAACCTTGGTC	F
	TTCCATTGGCTTCCTCGGTC	R
Gh_A11G122800	CTCTTCCTGAGTGCAGACCC	F
	GTGATCGCCCTGAGATGTCC	R
Gh_A11G283900	GCCAGTATGGTTATTGTGGCA	F
	AAGGGCTTGTTTGCATCCCA	R
