# Supplementary material for: Mining Key Drought-Resistant Genes of Upland Cotton Based on RNA-Seq and WGCNA Analysis
Source: Plants (Basel). 2025 May 8;14(10):1407. doi: 10.3390/plants14101407 (PMC12114639; doi:10.3390/plants14101407)
Supplement: Supplementary file 1 [file plants-14-01407-s001.zip › Supplementary Materials/TableS2.xlsx]

## Sheet: TableS2
Table S2.Sample sequencing data quality summary
sample	library	raw_reads	raw_bases	clean_reads	clean_bases	error_rate	Q20	Q30	GC_pct
TM0d_1	FRAS240240711-1r	49940898	7.49G	48701246	7.31G	0.01	99.12	97.15	44.61
TM0d_2	FRAS240240712-1r	46392222	6.96G	45311446	6.8G	0.01	99.13	97.16	44.33
TM0d_3	FRAS240240713-1r	46848824	7.03G	45819562	6.87G	0.01	99.14	97.21	44.36
Jin0d_1	FRAS240240714-1r	48120970	7.22G	46934274	7.04G	0.01	99.1	97.09	44.44
Jin0d_2	FRAS240240715-1r	50161028	7.52G	48890460	7.33G	0.01	99.13	97.16	44.63
Jin0d_3	FRAS240240716-1r	39493180	5.92G	38260058	5.74G	0.01	99.12	97.16	44.49
TM7d_1	FRAS240240717-1r	47334178	7.1G	45741902	6.86G	0.01	99.11	97.14	44.31
TM7d_2	FRAS240240718-1r	48208736	7.23G	47197638	7.08G	0.01	99.12	97.1	44.17
TM7d_3	FRAS240240719-1r	48321114	7.25G	47197370	7.08G	0.01	99.2	97.38	44.44
Jin7d_1	FRAS240240720-1r	41267144	6.19G	40310436	6.05G	0.01	99.11	97.1	44.41
Jin7d_2	FRAS240240721-1r	47051022	7.06G	45752796	6.86G	0.01	99.08	97.01	44.52
Jin7d_3	FRAS240240722-1r	42503510	6.38G	41432534	6.21G	0.01	99.12	97.12	44.51
TM10d_1	FRAS240240723-1r	43506736	6.53G	42401712	6.36G	0.01	99.1	97.11	44.3
TM10d_2	FRAS240240724-1r	44973130	6.75G	43961964	6.59G	0.01	99.09	97.07	44.28
TM10d_3	FRAS240240725-1r	42232810	6.33G	41316952	6.2G	0.01	99.1	97.11	44.25
Jin10d_1	FRAS240240726-1r	39992192	6G	39240832	5.89G	0.01	99.07	97	44.34
Jin10d_2	FRAS240240727-1r	44956694	6.74G	43915836	6.59G	0.01	99.12	97.15	44.12
Jin10d_3	FRAS240240728-1r	46843392	7.03G	45459966	6.82G	0.01	99.08	97.04	44.43
TM15d_1	FRAS240240729-1r	47579840	7.14G	45954470	6.89G	0.01	99.1	97.14	44.84
TM15d_2	FRAS240240730-1r	53992696	8.1G	52545884	7.88G	0.01	99.05	97.01	44.63
TM15d_3	FRAS240240731-1r	46602162	6.99G	45479542	6.82G	0.01	99.06	97	44.45
Jin15d_1	FRAS240240732-1r	49578870	7.44G	48438344	7.27G	0.01	99.11	97.15	44.41
Jin15d_2	FRAS240240733-1r	47963126	7.19G	46421464	6.96G	0.01	99.09	97.07	44.49
Jin15d_3	FRAS240240734-1r	46869240	7.03G	45632922	6.84G	0.01	99.08	97.02	44.26
TM25d_1	FRAS240240735-1r	49106384	7.37G	47486852	7.12G	0.01	99.1	97.11	44.63
TM25d_2	FRAS240240736-1r	48285138	7.24G	47033280	7.05G	0.01	99.1	97.06	44.34
TM25d_3	FRAS240240737-1r	49336050	7.4G	48204934	7.23G	0.01	99.09	97.11	44.32
Jin25d_1	FRAS240240738-1r	42474284	6.37G	41345198	6.2G	0.01	99.07	97.02	44.38
Jin25d_2	FRAS240240739-1r	49159566	7.37G	47576058	7.14G	0.01	99.1	97.12	44.39
Jin25d_3	FRAS240240740-1r	50594370	7.59G	48970088	7.35G	0.01	99.08	97.02	45
