# Supplementary material for: Mining Key Drought-Resistant Genes of Upland Cotton Based on RNA-Seq and WGCNA Analysis
Source: Plants (Basel). 2025 May 8;14(10):1407. doi: 10.3390/plants14101407 (PMC12114639; doi:10.3390/plants14101407)
Supplement: Supplementary file 1 [file plants-14-01407-s001.zip › Supplementary Materials/TableS3.xlsx]

## Sheet: TableS3
Table S3.Hub Genes qRT-PCR Relative Expression Summary
	TM-1_0	TM-1_7	TM-1_10	TM-1_15	TM-1_25	Jin_0	Jin_7	Jin_10	Jin_15	Jin_25								Gh_A12G140900	TM1_0	TM1_7	TM1_10	TM1_15	TM1_25	Gh_A11G122800	TM1_0	TM1_7	TM1_10	TM1_15	TM1_25	Gh_A11G283900	TM1_0	TM1_7	TM1_10	TM1_15	TM1_25
Gh_A08G154500	1	1.02811	1.02811	5.1337	8.28212	1	0.248273	0.574349	4.82323	0.939523									1	0.42405	2.17347	5.31371	0.348538		1	1.17283	1.93187	3.29436	0.712025		1	0.919854	1.15846	3.14355	0.638303
	1	1.12506	1.95884	7.26015	8.63383	1	0.496546	0.702222	5.46416	1.43396									1	0.329467	3.41054	5.02992	0.363586		1	0.959264	1.70527	2.39496	0.687771		1	0.962529	1.65067	3.70527	0.788156
	1	1.47427	1.06437	6.10504	6.9163	1	0.309927	0.535887	5.93809	1.72907									1	0.315038	3.05252	5.55143	0.463745		1	1.64718	1.60214	3.24901	1.31039		1	0.959264	1.09943	4.85678	0.986735
Gh_A05G348000	1	0.952638	1.64718	2.41162	2.47942	1	0.82932	1.08673	4.82323	1.23971
	1	0.870551	1.40444	2.73208	3.29436	1	0.933033	0.993092	5.46416	2.67586
	1	0.913831	1.1487	1.48452	3.45815	1	0.852635	1.07177	2.96905	1.72907
Gh_A11G336600	1	1.02101	1.06437	4.99332	4.31691	1	0.952638	0.840896	4.65893	1.00696
	1	0.959264	1.05702	4.16986	5.35171	1	0.119908	0.607097	4.16986	1.24833
	1	0.823591	1.05702	2.63902	6.49802	1	0.411796	0.80107	5.27803	0.707107
Gh_A12G140900	1	0.42405	2.17347	5.31371	0.348538	1	1.34723	0.594604	2.25012	1.31728
	1	0.329467	3.41054	5.02992	0.363586	1	0.858565	0.510506	0.972655	1.00696
	1	0.315038	3.05252	5.55143	0.463745	1	1.8025	0.598739	1.16473	1.44393
Gh_A11G122800	1	1.17283	1.93187	3.29436	0.712025	1	4.69134	1.93187	1.64718	2.47942
	1	0.959264	1.70527	2.39496	0.687771	1	3.83706	3.41054	2.56685	3.50642
	1	1.64718	1.60214	3.24901	1.31039	1	3.29436	1.60214	1.76541	3.22657
Gh_A11G283900	1	0.919854	1.15846	3.14355	0.638303	1	4.24157	0.68302	0.223756	2.36199
	1	0.962529	1.65067	3.70527	0.788156	1	4.81589	1.19748	0.474349	4.34694
	1	0.959264	1.09943	4.85678	0.986735	1	4.38893	1.18921	0.446176	3.13834
